# Supplementary material for: Early-life iron deficiency persistently disrupts affective behaviour in mice
Source: Ann Med. 2023 Apr 25;55(1):1265–77. doi: 10.1080/07853890.2023.2191003 (PMC10132221; doi:10.1080/07853890.2023.2191003)
Supplement: Supplemental Material [file IANN_A_2191003_SM9144.xlsx]

## Sheet: Tabelle1
Ensembl	Full name	Abbrevation
ENSMUSG00000097221	RIKEN cDNA 1810049J17 gene	1810049J17RIK
ENSMUSG00000049076	ArfGAP with coiled-coil, ankyrin repeat and PH domains 2	ACAP2
ENSMUSG00000006717	acyl-CoA thioesterase 13	ACOT13
ENSMUSG00000046169	a disintegrin-like and metallopeptidase (reprolysin type) with thrombospondin type 1 motif, 6	ADAMTS6
ENSMUSG00000030232	AE binding protein 2	AEBP2
ENSMUSG00000037138	AF4/FMR2 family, member 3	AFF3
ENSMUSG00000049470	AF4/FMR2 family, member 4	AFF4
ENSMUSG00000055013	ArfGAP with GTPase domain, ankyrin repeat and PH domain 1	AGAP1
ENSMUSG00000078307	expressed sequence AI593442	AI593442
ENSMUSG00000014496	ankyrin repeat domain 28	ANKRD28
ENSMUSG00000052331	ankyrin repeat domain 44	ANKRD44
ENSMUSG00000001998	adaptor-related protein complex AP-4, epsilon 1	AP4E1
ENSMUSG00000019979	apoptotic peptidase activating factor 1	APAF1
ENSMUSG00000017418	ADP-ribosylation factor-like 5B	ARL5B
ENSMUSG00000019857	anti-silencing function 1A histone chaperone	ASF1A
ENSMUSG00000027104	activating transcription factor 2	ATF2
ENSMUSG00000062949	ATPase, class VI, type 11C	ATP11C
ENSMUSG00000021114	ATPase, H+ transporting, lysosomal V1 subunit D	ATP6V1D
ENSMUSG00000031229	ATRX, chromatin remodeler	ATRX
ENSMUSG00000056124	UDP-Gal:betaGlcNAc beta 1,4-galactosyltransferase, polypeptide 6	B4GALT6
ENSMUSG00000022641	bobby sox HMG box containing	BBX
ENSMUSG00000019132	cDNA sequence BC005537	BC005537
ENSMUSG00000046096	modulator of smoothened	BC030336
ENSMUSG00000048251	B cell leukemia/lymphoma 11B	BCL11B
ENSMUSG00000044150	Bclaf1 and Thrap3 family member 3	BCLAF3
ENSMUSG00000092060	BEN domain containing 4	BEND4
ENSMUSG00000037933	BICD cargo adaptor 2	BICD2
ENSMUSG00000028487	basonuclin 2	BNC2
ENSMUSG00000022051	BCL2/adenovirus E1B interacting protein 3-like	BNIP3L
ENSMUSG00000063663	bromodomain and WD repeat domain containing 3	BRWD3
ENSMUSG00000051331	calcium channel, voltage-dependent, L type, alpha 1C subunit	CACNA1C
ENSMUSG00000059588	calcitonin receptor-like	CALCRL
ENSMUSG00000009575	chromobox 5	CBX5
ENSMUSG00000024286	cyclin Y	CCNY
ENSMUSG00000026361	cell division cycle 73, Paf1/RNA polymerase II complex component	CDC73
ENSMUSG00000038119	cell adhesion molecule-related/down-regulated by oncogenes	CDON
ENSMUSG00000031758	chromodomain protein, Y chromosome-like 2	CDYL2
ENSMUSG00000005506	CUGBP, Elav-like family member 1	CELF1
ENSMUSG00000002107	CUGBP, Elav-like family member 2	CELF2
ENSMUSG00000027035	ceramide synthase 6	CERS6
ENSMUSG00000009828	ciliogenesis associated kinase 1	CILK1
ENSMUSG00000037242	chloride intracellular channel 4 (mitochondrial)	CLIC4
ENSMUSG00000020362	CCR4-NOT transcription complex, subunit 6	CNOT6
ENSMUSG00000020841	carboxypeptidase D	CPD
ENSMUSG00000053007	cAMP responsive element binding protein 5	CREB5
ENSMUSG00000017776	v-crk avian sarcoma virus CT10 oncogene homolog	CRK
ENSMUSG00000019866	crystallin beta-gamma domain containing 1	CRYBG1
ENSMUSG00000020186	cysteine and glycine-rich protein 2	CSRP2
ENSMUSG00000033411	CTD (carboxy-terminal domain, RNA polymerase II, polypeptide A) small phosphatase like 2	CTDSPL2
ENSMUSG00000032030	cullin 5	CUL5
ENSMUSG00000024472	decapping mRNA 2	DCP2
ENSMUSG00000030313	DENN/MADD domain containing 5B	DENND5B
ENSMUSG00000045103	dystrophin, muscular dystrophy	DMD
ENSMUSG00000048138	doublesex and mab-3 related transcription factor 2	DMRT2
ENSMUSG00000014905	DnaJ heat shock protein family (Hsp40) member B9	DNAJB9
ENSMUSG00000035954	dedicator of cytokinesis 4	DOCK4
ENSMUSG00000016477	E2F transcription factor 3	E2F3
ENSMUSG00000050192	eukaryotic translation initiation factor 5A2	EIF5A2
ENSMUSG00000041986	ELMO/CED-12 domain containing 1	ELMOD1
ENSMUSG00000055024	E1A binding protein p300	EP300
ENSMUSG00000031527	exoribonuclease 1	ERI1
ENSMUSG00000028439	family with sequence similarity 219, member A	FAM219A
ENSMUSG00000029672	FAM3 metabolism regulating signaling molecule C	FAM3C
ENSMUSG00000037808	family with sequence similarity 76, member B	FAM76B
ENSMUSG00000069237	family with sequence similarity 8, member A1	FAM8A1
ENSMUSG00000037712	fermitin family member 2	FERMT2
ENSMUSG00000095440	fidgetin-like 2	FIGNL2
ENSMUSG00000038402	forkhead box F2	FOXF2
ENSMUSG00000034998	forkhead box N2	FOXN2
ENSMUSG00000037016	Fras1 related extracellular matrix protein 2	FREM2
ENSMUSG00000026657	FERM domain containing 4A	FRMD4A
ENSMUSG00000036264	follistatin-like 4	FSTL4
ENSMUSG00000028034	far upstream element (FUSE) binding protein 1	FUBP1
ENSMUSG00000019843	Fyn proto-oncogene	FYN
ENSMUSG00000007989	frizzled class receptor 3	FZD3
ENSMUSG00000031714	growth factor receptor bound protein 2-associated protein 1	GAB1
ENSMUSG00000031950	gamma-aminobutyric acid (GABA) A receptor-associated protein-like 2	GABARAPL2
ENSMUSG00000008976	GA repeat binding protein, alpha	GABPA
ENSMUSG00000029714	GRB10 interacting GYF protein 1	GIGYF1
ENSMUSG00000018589	glycine receptor, alpha 2 subunit	GLRA2
ENSMUSG00000026103	glutaminase	GLS
ENSMUSG00000053861	predicted gene 9925	GM9925
ENSMUSG00000021254	G patch domain containing 2 like	GPATCH2L
ENSMUSG00000031517	glycoprotein m6a	GPM6A
ENSMUSG00000040836	G protein-coupled receptor 161	GPR161
ENSMUSG00000045441	GPRIN family member 3	GPRIN3
ENSMUSG00000042351	GRB2-related adaptor protein 2	GRAP2
ENSMUSG00000042942	growth regulation by estrogen in breast cancer-like	GREB1L
ENSMUSG00000033910	guanylate cyclase 1, soluble, alpha 1	GUCY1A1
ENSMUSG00000025421	haloacid dehalogenase-like hydrolase domain containing 2	HDHD2
ENSMUSG00000042807	HECT, C2 and WW domain containing E3 ubiquitin protein ligase 2	HECW2
ENSMUSG00000028634	human immunodeficiency virus type I enhancer binding protein 3	HIVEP3
ENSMUSG00000037234	hook microtubule tethering protein 3	HOOK3
ENSMUSG00000051022	heparan sulfate (glucosamine) 3-O-sulfotransferase 1	HS3ST1
ENSMUSG00000034312	IQ motif and Sec7 domain 1	IQSEC1
ENSMUSG00000055980	insulin receptor substrate 1	IRS1
ENSMUSG00000041298	katanin p60 subunit A-like 1	KATNAL1
ENSMUSG00000056258	potassium voltage-gated channel, subfamily Q, member 3	KCNQ3
ENSMUSG00000026494	kinesin family member 26B	KIF26B
ENSMUSG00000033863	Kruppel-like factor 9	KLF9
ENSMUSG00000020627	kelch-like 29	KLHL29
ENSMUSG00000026478	laminin, gamma 1	LAMC1
ENSMUSG00000057722	leptin receptor	LEPR
ENSMUSG00000038970	lemur tyrosine kinase 2	LMTK2
ENSMUSG00000038668	lysophosphatidic acid receptor 1	LPAR1
ENSMUSG00000027253	low density lipoprotein receptor-related protein 4	LRP4
ENSMUSG00000027286	leucine rich repeat containing 57	LRRC57
ENSMUSG00000022587	lymphocyte Antigen 6 Family Member E	LY6E
ENSMUSG00000055435	avian musculoaponeurotic fibrosarcoma oncogene homolog	MAF
ENSMUSG00000024242	mitogen-activated protein kinase kinase kinase kinase 3	MAP4K3
ENSMUSG00000027479	microtubule-associated protein, RP/EB family, member 1	MAPRE1
ENSMUSG00000039100	membrane associated ring-CH-type finger 6	MARCHF6
ENSMUSG00000037236	matrin 3	MATR3
ENSMUSG00000027763	muscleblind like splicing factor 1	MBNL1
ENSMUSG00000020646	membrane bound O-acyltransferase domain containing 2	MBOAT2
ENSMUSG00000054387	transformed mouse 3T3 cell double minute 4	MDM4
ENSMUSG00000031393	methyl CpG binding protein 2	MECP2
ENSMUSG00000010554	methyltransferase like 16	METTL16
ENSMUSG00000033943	MAX gene associated	MGA
ENSMUSG00000022412	mitochondrial elongation factor 1	MIEF1
ENSMUSG00000042444	MINDY lysine 48 deubiquitinase 2	MINDY2
ENSMUSG00000028226	matrix metallopeptidase 16	MMP16
ENSMUSG00000046096	modulator Of Smoothened	MOSMO
ENSMUSG00000028402	multiple PDZ domain crumbs cell polarity complex component	MPDZ
ENSMUSG00000005417	myosin phosphatase Rho interacting protein	MPRIP
ENSMUSG00000029267	metal response element binding transcription factor 2	MTF2
ENSMUSG00000027601	mitochondrial fission regulator 1	MTFR1
ENSMUSG00000010505	myelin transcription factor 1	MYT1
ENSMUSG00000002881	Ngfi-A binding protein 1	NAB1
ENSMUSG00000072437	nanos C2HC-type zinc finger 1	NANOS1
ENSMUSG00000039697	nuclear receptor coactivator 7	NCOA7
ENSMUSG00000028565	nuclear factor I/A	NFIA
ENSMUSG00000030411	NOVA alternative splicing regulator 2	NOVA2
ENSMUSG00000024431	nuclear receptor subfamily 3, group C, member 1	NR3C1
ENSMUSG00000075000	nuclear receptor binding factor 2	NRBF2
ENSMUSG00000062991	neuregulin 1	NRG1
ENSMUSG00000046178	neurexophilin 1	NXPH1
ENSMUSG00000021638	occludin	OCLN
ENSMUSG00000022807	oxysterol binding protein-like 11	OSBPL11
ENSMUSG00000031284	p21 (RAC1) activated kinase 3	PAK3
ENSMUSG00000052062	par-3 family cell polarity regulator beta	PARD3B
ENSMUSG00000051323	protocadherin 19	PCDH19
ENSMUSG00000051285	protein-L-isoaspartate (D-aspartate) O-methyltransferase domain containing 1	PCMTD1
ENSMUSG00000034021	PDS5 cohesin associated factor B	PDS5B
ENSMUSG00000074305	pseudopodium-enriched atypical kinase 1	PEAK1
ENSMUSG00000073678	post-GPI attachment to proteins 1	PGAP1
ENSMUSG00000062866	phosphatase and actin regulator 2	PHACTR2
ENSMUSG00000027525	phosphatase and actin regulator 3	PHACTR3
ENSMUSG00000058318	PHD finger protein 21A	PHF21A
ENSMUSG00000027088	phosphatase, orphan 2	PHOSPHO2
ENSMUSG00000025949	phosphoinositide kinase, FYVE type zinc finger containing	PIKFYVE
ENSMUSG00000038349	phospholipase C-like 1	PLCL1
ENSMUSG00000051344	pleckstrin homology domain containing, family M, member 3	PLEKHM3
ENSMUSG00000021701	polo like kinase 2	PLK2
ENSMUSG00000028517	phospholipid phosphatase 3	PLPP3
ENSMUSG00000020561	RNA polymerase I subunit F	POLR1F
ENSMUSG00000020349	protein phosphatase 2 (formerly 2A), catalytic subunit, alpha isoform	PPP2CA
ENSMUSG00000029120	protein phosphatase 2, regulatory subunit B, gamma	PPP2R2C
ENSMUSG00000043154	protein phosphatase 2, regulatory subunit B'', alpha	PPP2R3A
ENSMUSG00000017843	protein phosphatase 2, regulatory subunit B', gamma	PPP2R5C
ENSMUSG00000061950	protein phosphatase 4, regulatory subunit 1	PPP4R1
ENSMUSG00000028518	protein kinase, AMP-activated, alpha 2 catalytic subunit	PRKAA2
ENSMUSG00000002997	protein kinase, cAMP dependent regulatory, type II beta	PRKAR2B
ENSMUSG00000036030	protogenin	PRTG
ENSMUSG00000028134	polypyrimidine tract binding protein 2	PTBP2
ENSMUSG00000043733	protein tyrosine phosphatase, non-receptor type 11	PTPN11
ENSMUSG00000026604	protein tyrosine phosphatase, non-receptor type 14	PTPN14
ENSMUSG00000043991	purine rich element binding protein A	PURA
ENSMUSG00000062078	quaking, KH domain containing RNA binding	QKI
ENSMUSG00000040022	RAB11 family interacting protein 2 (class I)	RAB11FIP2
ENSMUSG00000020132	RAB21, member RAS oncogene family	RAB21
ENSMUSG00000052681	RAS related protein 1b	RAP1B
ENSMUSG00000062232	Rap guanine nucleotide exchange factor (GEF) 2	RAPGEF2
ENSMUSG00000032413	RAS p21 protein activator 2	RASA2
ENSMUSG00000052137	RNA binding motif protein 12 B2	RBM12B2
ENSMUSG00000022119	RNA binding motif protein 26	RBM26
ENSMUSG00000014550	rabenosyn, RAB effector	RBSN
ENSMUSG00000028476	reversion-inducing-cysteine-rich protein with kazal motifs	RECK
ENSMUSG00000040929	regulatory factor X, 3 (influences HLA class II expression)	RFX3
ENSMUSG00000036202	replication timing regulatory factor 1	RIF1
ENSMUSG00000052516	roundabout guidance receptor 2	ROBO2
ENSMUSG00000040446	regulation of nuclear pre-mRNA domain containing 1A	RPRD1A
ENSMUSG00000020516	ribosomal protein S6 kinase, polypeptide 1	RPS6KB1
ENSMUSG00000040928	S100P binding protein	S100PBP
ENSMUSG00000035093	SECIS binding protein 2-like	SECISBP2L
ENSMUSG00000034252	SUMO/sentrin specific peptidase 6	SENP6
ENSMUSG00000019877	serine incorporator 1	SERINC1
ENSMUSG00000026715	serine (or cysteine) peptidase inhibitor, clade C	SERPINC1
ENSMUSG00000037111	SET domain containing (lysine methyltransferase) 7	SETD7
ENSMUSG00000039985	SIN3-HDAC complex associated factor	SINHCAF
ENSMUSG00000031684	solute carrier family 10 (sodium/bile acid cotransporter family), member 7	SLC10A7
ENSMUSG00000027896	solute carrier family 16 (monocarboxylic acid transporters), member 4	SLC16A4
ENSMUSG00000020102	solute carrier family 16 (monocarboxylic acid transporters), member 7	SLC16A7
ENSMUSG00000022464	solute carrier family 38, member 4	SLC38A4
ENSMUSG00000027894	solute carrier family 6 (neurotransmitter transporter), member 17	SLC6A17
ENSMUSG00000030096	solute carrier family 6 (neurotransmitter transporter, taurine), member 6	SLC6A6
ENSMUSG00000025938	solute carrier organic anion transporter family, member 5A1	SLCO5A1
ENSMUSG00000091264	small integral membrane protein 13	SMIM13
ENSMUSG00000028385	sorting nexin family member 30	SNX30
ENSMUSG00000026600	sterol O-acyltransferase 1	SOAT1
ENSMUSG00000056153	suppressor of cytokine signaling 6	SOCS6
ENSMUSG00000041540	SRY (sex determining region Y)-box 5	SOX5
ENSMUSG00000051910	SRY (sex determining region Y)-box 6	SOX6
ENSMUSG00000024068	spastin	SPAST
ENSMUSG00000038305	spermatogenesis associated, serine-rich 2-like	SPATS2L
ENSMUSG00000027351	sprouty protein with EVH-1 domain 1, related sequence	SPRED1
ENSMUSG00000044408	serine palmitoyltransferase, small subunit A	SPTSSA
ENSMUSG00000032621	splicing regulatory glutamine/lysine-rich protein 1	SREK1
ENSMUSG00000020121	SLIT-ROBO Rho GTPase activating protein 1	SRGAP1
ENSMUSG00000022747	ST3 beta-galactoside alpha-2,3-sialyltransferase 6	ST3GAL6
ENSMUSG00000024077	striatin, calmodulin binding protein	STRN
ENSMUSG00000028879	syntaxin 12	STX12
ENSMUSG00000016918	sulfatase 1	SULF1
ENSMUSG00000017548	SUZ12 polycomb repressive complex 2 subunit	SUZ12
ENSMUSG00000032423	synaptotagmin binding, cytoplasmic RNA interacting protein	SYNCRIP
ENSMUSG00000022973	synaptojanin 1	SYNJ1
ENSMUSG00000054453	synaptotagmin-like 5	SYTL5
ENSMUSG00000017291	TAO kinase 1	TAOK1
ENSMUSG00000014767	TATA box binding protein	TBP
ENSMUSG00000053477	transcription factor 4	TCF4
ENSMUSG00000055320	TEA domain family member 1	TEAD1
ENSMUSG00000030846	Tia1 cytotoxic granule-associated RNA binding protein-like 1	TIAL1
ENSMUSG00000028132	TLC domain containing 4	TLCD4
ENSMUSG00000028465	talin 1	TLN1
ENSMUSG00000026109	transmembrane protein with EGF-like and two follistatin-like domains 2	TMEFF2
ENSMUSG00000087370	transmembrane protein 170B	TMEM170B
ENSMUSG00000047554	transmembrane protein 41B	TMEM41B
ENSMUSG00000037573	transducer of ErbB-2.1	TOB1
ENSMUSG00000022752	translocase of outer mitochondrial membrane 70A	TOMM70A
ENSMUSG00000022858	transformer 2 beta	TRA2B
ENSMUSG00000027993	tripartite motif-containing 2	TRIM2
ENSMUSG00000032386	thyroid hormone receptor interactor 4	TRIP4
ENSMUSG00000061613	U2 small nuclear ribonucleoprotein auxiliary factor (U2AF) 1	U2AF1
ENSMUSG00000020390	ubiquitin-conjugating enzyme E2B	UBE2B
ENSMUSG00000025939	ubiquitin-conjugating enzyme E2W (putative)	UBE2W
ENSMUSG00000025326	ubiquitin protein ligase E3A	UBE3A
ENSMUSG00000053774	UBX domain protein 7	UBXN7
ENSMUSG00000004798	unc-51 like kinase 2	ULK2
ENSMUSG00000063317	ubiquitin specific peptidase 31	USP31
ENSMUSG00000031197	von Hippel-Lindau binding protein 1	VBP1
ENSMUSG00000045210	valosin containing protein (p97)/p47 complex interacting protein 1	VCPIP1
ENSMUSG00000029434	VPS33A CORVET/HOPS core subunit	VPS33A
ENSMUSG00000041408	WAPL cohesin release factor	WAPL
ENSMUSG00000025860	X-linked inhibitor of apoptosis	XIAP
ENSMUSG00000024487	Yip1 domain family, member 5	YIPF5
ENSMUSG00000047213	YTH N6-methyladenosine RNA binding protein 3	YTHDF3
ENSMUSG00000022708	zinc finger and BTB domain containing 20	ZBTB20
ENSMUSG00000035164	zinc finger CCCH type containing 12C	ZC3H12C
ENSMUSG00000059273	zinc finger CCCH-type containing 4	ZC3H4
ENSMUSG00000041483	zinc finger protein 281	ZFP281
ENSMUSG00000039967	zinc finger protein 292	ZFP292
ENSMUSG00000034522	zinc finger protein 395	ZFP395
ENSMUSG00000042446	zinc finger, MYM-type 4	ZMYM4
